# Supplementary material for: Automated Label-Free Classification of Circulating Tumor Cells and White Blood Cells Using Hyperspectral Imaging and Deep Learning on Microfluidic SACA Chip System
Source: Micromachines (Basel). 2026 Apr 14;17(4):472. doi: 10.3390/mi17040472 (PMC13118043; doi:10.3390/mi17040472)
Supplement: Supplementary file 1 [file micromachines-17-00472-s001.zip]

Archive with 1 entries (1 files):
- micromachines-4235994-supplementary.pdf
